# Supplementary material for: Effects of Dietary Rapeseed (Brassica napus), Hemp (Cannabis sativa) and Camelina (Camelina sativa) Seed Cakes Supplementation on Yolk and Albumen Colour and Nutritional Value of Yolk Lipids in Estonian Quail Eggs
Source: Animals (Basel). 2022 Nov 10;12(22):3110. doi: 10.3390/ani12223110 (PMC9686490; doi:10.3390/ani12223110)
Supplement: Supplementary file 1 [file animals-12-03110-s001.zip]

Archive with 1 entries (1 files):
- animals-1921549-supplementary.pdf
